# Supplementary material for: Impact of expansive catastrophic plan eligibility on 2026 Marketplace enrollment
Source: Health Aff Sch. 2026 Jun 8;4(6):qxag142. doi: 10.1093/haschl/qxag142 (PMC13282938; doi:10.1093/haschl/qxag142)
Supplement: qxag142_Supplementary_Data [file qxag142_supplementary_data.zip]

Archive with 3 entries (3 files):
- coi_disclosure anderson HAS CatEnrollment 20260426.docx
- ICMJE CD 260416.docx
- ICMJE DN 260427.docx
